# Supplementary material for: Electrophysiological asymmetry in vincristine-exposed children with acute lymphoblastic leukemia: Evidence from bilateral nerve conduction studies
Source: PLoS One. 2026 Jun 29;21(6):e0352440. doi: 10.1371/journal.pone.0352440 (PMC13313357; doi:10.1371/journal.pone.0352440)
Supplement: S2 Dataset — (XLSX) [file pone.0352440.s002.xlsx]

## Sheet: DATA
Participant	GENDER	GROUP	AGE at dg. (years)	AGE at assessment (years)	Age Category for Norms (Ryan 2019)	YEARS from last VCR to date of assessment	CUMULATIVE dose VCR (mg/m2)	YEARS from end of maintece therapy	ALL type	Treatment protocol	CNS status at dg	CNS radiation	weight at time of assessment(kg)	height at time of assessment (cm)	BMI at time of assessment	Percentil BMI	Weight Status Category CDC (USA)	CUMULATIVE dose i.th. MTX (mg)	CUMULATIVE dose PREDNISON (mg/m2)	CUMULATIVE dose DEXA (mg/m2)	Treatment NOTES	Score ped-mTNS	Neuropathy according ped-mTNS	AGE at NCS assassment	LOC_tib_m_RT	Tib_m_RT_Lat [ms]	RES_Lat_Tib_m_RT	Tib_m_RT_Amp [mV]	RES_Amp_Tib_m_RT	Tib_m_RT_CV [m/s]	RES_CV_Tib_m_RT	LOC_tib_m_LT	Tib_m_LT_Lat [ms]	RES_Lat_Tib_m_LT	Tib_m_LT_Amp [mV]	RES_Amp_Tib_m_LT	Tib_m_LT_CV [m/s]	RES_CV_Tib_m_LT	LOC_per_m_RT	Per_m_RT_Lat [ms]	RES_Lat_Per_m_RT	Per_m_RT_Amp [mV]	RES_Amp_Per_m_RT	Per_m_RT_CV [m/s]	RES_CV_Per_m_RT	LOC_per_m_LT	Per_m_LT_Lat [ms]	RES_Lat_Per_m_LT	Per_m_LT_Amp [mV]
1	M	SURVIVOR	7	11	10 to 15 years	3.5	12	2	BCP ALL	SR	1	0	28.4	145.5	13.4151	5.3	NW	132	1767.5	236.5		8	2	10.9333	Ankle-abd hal	3.71	0	5.8	0	47.1	0	Ankle-abd hal	4.06	0	5.4	0	48.5	0	Ankle-EDB	2.41	0	2.1	0	52.8	0	Ankle-EDB	2.52	0	3
2	F	SURVIVOR	6	8	5 to 10 years	1.1	18	0.2	BCP ALL	HR	1	0	30	134.5	16.5835	55	NW	168	1767.5	828.75		3	1	8.38333	Ankle-abd hal	2.42	0	5.9	0	53.6	0	Ankle-abd hal	2.85	0	4.9	0	51.1	0	Ankle-EDB	2.75	0	3.3	0	53	0	Ankle-EDB	2.17	0	4.2
3	F	SURVIVOR	8	13	10 to 15 years	4	12	2.6	BCP ALL	SR	1	0	60	163	22.5827	90.5	OW	132	1767.5	236.5	AVN hlezen	13	2	12.75	Ankle-abd hal	4.35	0	9	0	45.1	0	Ankle-abd hal	4.88	0	4.2	0	46.4	0	Ankle-EDB	3.7	0	2.8	0	48.2	0	Ankle-EDB	7.12	1	0.18
4	F	SURVIVOR	4	6	5 to 10 years	1.9	12	0.4	BCP ALL	Non-HR	1	0	25.9	115	19.5841	97	OB					4	1	6.04722	Ankle-abd hal	3.79	0	7.6	0	53.1	0	Ankle-abd hal	2.88	0	8.5	0	51.2	0	Ankle-EDB	2.99	0	0.87	1	52.1	0	Ankle-EDB	3.77	0	3.7
5	M	SURVIVOR	4	7	5 to 10 years	1.7	18	0.7	BCP ALL	HR	1	0	28.4	130	16.8047	70	NW	240	1767.5	828.75	6i.th. MTX v MT	1	1	7.09167	Ankle-abd hal	4.58	0	5.1	0	45.5	0	Ankle-abd hal	57.9	1	2.8	1	47.7	0	Ankle-EDB	3.11	0	2.9	0	47.7	0	Ankle-EDB	2.68	0	4.1
6	M	SURVIVOR	5	8	5 to 10 years	1.4	18	0.7	T-ALL	HR	1	0	21.7	120.5	14.9446	30	NW	240	1767.5	828.75	6.i.th MTX v MT	2	1	7.51389	Ankle-abd hal	2.98	0	5.4	0	51.1	0	Ankle-abd hal	3.29	0	3.9	1	52.9	0	Ankle-EDB	2.25	0	3.9	0	51.8	0	Ankle-EDB	2.56	0	1.17
7	M	SURVIVOR	4	9	5 to 10 years	4.4	12	3	BCP ALL	SR	1	0	27	135	14.8148	22	NW	132	1767.5	236.5		2	1	8.54722	Ankle-abd hal	3.21	0	2.2	1	48	0	Ankle-abd hal	2.77	0	1.28	1	50.6	0	Ankle-EDB	2.15	0	4.5	0	51	0	Ankle-EDB	2.25	0	1.86
8	F	SURVIVOR	4	6	5 to 10 years	1.3	18	0.2	BCP ALL	HR	1	0	19.5	108	16.7181	79	NW	240	1767.5	828.75	6LP MTX v MT	11	2	5.86667	Ankle-abd hal	2.23	0	6.1	0	52.2	0	Ankle-abd hal	2.52	0	6.7	0	45.6	0	Ankle-EDB	2.69	0	2.5	0	58.5	0	Ankle-EDB	2.58	0	2.5
9	M	SURVIVOR	5	9	5 to 10 years	3.4	18	2.6	BCP ALL	HR	1	0	37.4	143.5	18.1622	75	NW	240	1767.5	828.75	6 i.th MTX - NEMÁM FLOWSHEETY	1	1	9.21944	Ankle-abd hal	3.37	0	7.6	0	45.2	0	Ankle-abd hal	3.75	0	8.1	0	46.5	0	Ankle-EDB	3.01	0	1.95	0	51.6	0	Ankle-EDB	2.84	0	2.6
10	M	SURVIVOR	2	5	5 to 10 years	2.4	12	1	BCP ALL	MR	2a	0	22.6	115	17.0888	84	NW	134	1767.5	236.5	MTX v IIb už jako 3 letý - 12mg	14	2	5.34722	Ankle-abd hal	2.73	0	2.9	1	43.9	0	Ankle-abd hal	3.31	0	6	0	44.2	0	Ankle-EDB	2.68	0	1.03	0	49.8	0	Ankle-EDB	2.98	0	1.14
11	F	SURVIVOR	17	19	15 to 18 years	2.1	6	0.2	BCP ALL	MR	1	0	59	163.5	22.0707	55	NW	132	1767.5	236.5	v PII protokolu VDS místo VCR(z důvodu VIPN) a pouze 2x - poslední (druhý) 26.9. dále AVN hlezen, trvající neuropatie (12.10.2021)	21	2	18.7917	Ankle-abd hal	4.47	0	1.03	1	43.2	0	Ankle-abd hal	5.23	0	0.36	1	44.6	0	Ankle-EDB	7.72	1	0.46	1	33.4	1	Ankle-EDB	3.27	0	2.4
12	M	SURVIVOR	2	4	4 to 5 years	2.3	12	1	BCP ALL	MR	1	0	28	118.5	19.9398	99.9	OB	98	1767.5	236.5	trombóza cév PHK, MTX - do první dávky v M protokolu jveden jako mladší 2 let (8mg) od druhé dávky v M už 10mg	0	1	4.5	Ankle-abd hal	2.49	0	3.4	0	47.2	0	Ankle-abd hal	2.61	0	6.3	0	44.8	0	Ankle-EDB	2.56	0	3.5	0	54.1	0	Ankle-EDB	2.44	0	3.1
13	F	SURVIVOR	7	9	5 to 10 years	1.7	12	0.2	BCP ALL	SR	1	0	32.9	136.5	17.6576	70	NW	132	1767.5	236.5	kompres.fr.obratlů; epi. - grand mal	4	1	8.81111	Ankle-abd hal	3.25	0	6.7	0	46.2	0	Ankle-abd hal	3.79	0	6.7	0	50.7	0	Ankle-EDB	2.53	0	2.8	0	48	0	Ankle-EDB	2.03	0	4.6
14	F	SURVIVOR	2	5	4 to 5 years	1.8	12	0.4	BCP ALL	MR	1	0	17.5	104	16.1797	70	NW	110	1767.5	236.5		3	1	4.60278	Ankle-abd hal	2.8	0	2.9	0	47.8	0	Ankle-abd hal	2.9	0	3.8	0	46.9	0	Ankle-EDB	1.96	0	1.3	0	59.4	0	Ankle-EDB	1.83	0	1.6
15	F	SURVIVOR	11	13	10 to 15 years	1.3	15	0.1	BCP ALL	HR	2b	0	34	156	13.9711	3.8	UW	264	1767.5	625.5	Pouze 2 protokoly III, +6i.th MTX v MT	6	2	12.9639	Ankle-abd hal	4.2	0	6	0	45.8	0	Ankle-abd hal	4.8	0	2.5	1	48.1	0	Ankle-EDB	4.1	0	0.5	1	58	0	Ankle-EDB	1.88	0	3.8
16	F	SURVIVOR	9	13	10 to 15 years	3.9	12	2.5	BCP ALL	SR	1	0	64.5	158	25.8372	98.9	OB	132	1767.5	236.5		1	1	13.3	Ankle-abd hal	3.9	0	10	0	47.5	0	Ankle-abd hal	4.08	0	8.7	0	42.6	0	Ankle-EDB	4.25	0	3.1	0	48.4	0	Ankle-EDB	4.15	0	3.9
17	F	SURVIVOR	7	10	5 to 10 years	1.7	12	0.3	BCP ALL	MR	1	0	28.5	131	16.6074	50	NW	132	1767.5	236.5		4	1	9.54167	Ankle-abd hal	3.1	0	5.5	0	50.8	0	Ankle-abd hal	3.6	0	6.2	0	56	0	Ankle-EDB	2.8	0	2.1	0	58.2	0	Ankle-EDB	2.3	0	0.9
18	M	SURVIVOR	8	10	10 to 15 years	1.7	12	0.4	BCP ALL	SR	1	0	36.5	146	17.1233	50	NW	132	1767.5	236.5		2	1	10.0056	Ankle-abd hal	4.5	0	6.2	0	42.1	0	Ankle-abd hal	5.4	0	6.2	0	41	0	Ankle-EDB	3.2	0	5.4	0	46.7	0	Ankle-EDB	4.5	0	3.5
19	M	SURVIVOR	8	11	10 to 15 years	2.4	18	1.6	BCP ALL	HR	2b	0	38.8	143	18.974	65	NW	264	1767.5	828.75	6i.th MTX v MT	0	1	11.3194	Ankle-abd hal	4.29	0	8.2	0	51.4	0	Ankle-abd hal	4.23	0	3.4	1	48.8	0	Ankle-EDB	5.19	0	0.83	0	53.7	0	Ankle-EDB	2.13	0	2.5
20	M	SURVIVOR	7	11	10 to 15 years	3.7	12	2.3	BCP ALL	MR	1	0	54.3	147	25.1284	99.7	OB	132	1767.5	236.5		0	1	11.3806	Ankle-abd hal	3	0	6.7	0	47.4	0	Ankle-abd hal	3.7	0	5	0	49.3	0	Ankle-EDB	2.4	0	5.9	0	48.7	0	Ankle-EDB	2.8	0	0.5
21	F	SURVIVOR	8	12	10 to 15 years	3.7	18	2.8	BCP ALL	HR	1	0	45	151	19.736	70	NW	240	1767.5	828.75	6i.th MTX v MT	4	1	12.3	Ankle-abd hal	3.1	0	6.4	0	48.1	0	Ankle-abd hal	3.7	0	7.6	0	47	0	Ankle-EDB	3.6	0	1.5	0	51.4	0	Ankle-EDB	2.8	0	1.9
22	M	SURVIVOR	12	17	15 to 18 years	3.9	18	3	BCP ALL	HR	1	0	56	161.5	21.4705	50	NW	240	1767.5	828.75	6i.th MTX v MT	0	1	17.0694	Ankle-abd hal	3.3	0	5.8	0	49.4	0	Ankle-abd hal	3.8	0	10.4	0	53.2	0	Ankle-EDB	3	0	4.1	0	52.7	0	Ankle-EDB	2.9	0	2.3
23	M	SURVIVOR	10	12	10 to 15 years	1.1	12		BCP ALL	Non-HR	1	0	56.5	150.5	24.9445	97	OB					0	1	11.525	Ankle-abd hal	3.3	0	6.5	0	49.3	0	Ankle-abd hal	4.4	0	2.4	1	49.3	0	Ankle-EDB	2.6	0	3.6	0	55.2	0	Ankle-EDB	2.8	0	3.1
24	F	SURVIVOR	3	7	5 to 10 years	3	12	2.8	BCP ALL	SR	2a	0	22.6	123.5	14.8175	30	NW	156	1767.5	236.5		5	2	6.78611	Ankle-abd hal	3.75	0	10.5	0	45.1	0	Ankle-abd hal	4.17	0	5.5	0	45.2	0	Ankle-EDB	3.13	0	2.1	0	46.5	0	Ankle-EDB	2.86	0	2
25	F	SURVIVOR	12	14	10 to 15 years	2	12	0.5	BCP ALL	SR	1	0	66.3	153	28.3224	99.9	OB	132	1767.5	236.5		2	1	14.1528	Ankle-abd hal	4	0	8.6	0	49.3	0	Ankle-abd hal	3.6	0	13.5	0	49.3	0	Ankle-EDB	3.4	0	1.7	0	50.7	0	Ankle-EDB	2.5	0	3.8
26	F	SURVIVOR	14	17	15 to 18 years	1.9	12	0.5	BCP ALL	SR	1	0	68	159.6	26.6958	98.6	OB	132	1767.5	236.5		4	1	16.7806	Ankle-abd hal	3	0	5	0	51.3	0	Ankle-abd hal	3.9	0	1.2	1	50.6	0	Ankle-EDB	2.8	0	4.9	0	52.7	0	Ankle-EDB	2.5	0	5.2
27	F	SURVIVOR	4	9	5 to 10 years	4.4	12	2.9	BCP ALL	SR	1	0	27.5	135.2	15.0446	25	NW	132	1767.5	236.5		1	1	9.01944	Ankle-abd hal	4	0	6.3	0	51.6	0	Ankle-abd hal	3.8	0	5.7	0	50.8	0	Ankle-EDB	2.6	0	2.2	0	50.8	0	Ankle-EDB	3	0	0.7
28	M	SURVIVOR	3	7	5 to 10 years	3.1	12	1.7	BCP ALL	MR	1	0	25.8	132	14.8072	30	NW					3	1	6.88889	Ankle-abd hal	3.98	0	2.9	1	45.6	0	Ankle-abd hal	3.94	0	5.1	0	48.1	0	Ankle-EDB	3.44	0	0.45	1	53.6	0	Ankle-EDB	3.71	0	0.58
29	M	SURVIVOR	5	10	10 to 15 years	5	12	3.5	BCP ALL	Non-HR	1	0	46.3	155.5	19.1479	83	NW							10.3	Ankle-abd hal	4.56	0	3.1	1	47.9	0	Ankle-abd hal	5.15	0	1.34	1	50.3	0	Ankle-EDB	3.3	0	5	0	47.3	0	Ankle-EDB	2.99	0	4.7
30	M	SURVIVOR	2	5	4 to 5 years	1.9	12	0.6	BCP ALL	SR	1	0	15.2	101	14.9005	30	NW							4.78056	Ankle-abd hal	2.67	0	6.9	0	52.6	0	Ankle-abd hal	2.94	0	5.1	0	52.3	0	Ankle-EDB	2.25	0	2.8	0	49	0	Ankle-EDB	2.54	0	3.4
31	F	SURVIVOR	1	6	5 to 10 years	3.8	12	2.4	BCP ALL	MR	1	0	18.2	109	15.3186	48	NW							5.65278	Ankle-abd hal	2.58	0	7.7	0	53.2	0	Ankle-abd hal	3.23	0	5	0	52	0	Ankle-EDB	2.67	0	2	0	55.9	0	Ankle-EDB	2.69	0	1.36
32	M	SURVIVOR	2	5	5 to 10 years	2.5	12	1.1	BCP ALL	MR	1	0	15.5	95	17.1745	88	OW							5.44444	Ankle-abd hal	3.2	0	5.5	0	50	0	Ankle-abd hal	3.1	0	5.5	0	46.2	0	Ankle-EDB	2.8	0	1.8	0	49.1	0	Ankle-EDB	2.3	0	2.8
33	F	IN TREATMENT	6	6	5 to 10 years	0.2	6		BCP ALL	MR	1	0	20	116	14.8633	40	NW					5	2	5.89444	Ankle-abd hal	3.98	0	1.91	1	50.2	0	Ankle-abd hal	3.77	0	2.8	1	50.8	0	Ankle-EDB	2.84	0	2	0	50.4	0	Ankle-EDB	3.47	0	0.85
34	F	IN TREATMENT	6	6	5 to 10 years	0.3	6		BCP ALL	MR	1	0	24.2	116	17.9845	91	OW					4	1	6.22222	Ankle-abd hal	3.9	0	5.5	0	55.6	0	Ankle-abd hal	2.44	0	7.3	0	36.3	1	Ankle-EDB	3.88	0	0.86	1	46	0	Ankle-EDB	3.29	0	1.31
35	M	IN TREATMENT	5	5	5 to 10 years	0.3	6		BCP ALL	SR	1	0	18.3	108	15.6893	59	NW					2	1	5.18889	Ankle-abd hal	3.5	0	6.3	0	47	0	Ankle-abd hal	4.25	0	4.7	0	48.5	0	Ankle-EDB	2.79	0	2.6	0	47.6	0	Ankle-EDB	3.77	0	0.69
36	M	IN TREATMENT	12	13	10 to 15 years	0.3	6		BCP ALL	Non-HR	1	0	62.4	162.2	23.7183	93	OW					3	1	12.6444	Ankle-abd hal	5.04	0	8.2	0	42.2	0	Ankle-abd hal	5.17	0	10	0	37.8	1	Ankle-EDB	4.08	0	1.28	0	48.7	0	Ankle-EDB	3.13	0	2.3
37	M	IN TREATMENT	15	15	15 to 18 years	0.4	6		BCP ALL	Non-HR	1	0	48.5	183	14.4824	0.9	UW					7	2	15.0083	Ankle-abd hal	7.75	1	0.12	1	35.5	1	Ankle-abd hal	9.05	1	0.065	1	34.9	1	Ankle-EDB	7.18	1	0.71	1	33.8	1	Ankle-EDB	10.4	1	0.08
38	M	IN TREATMENT	15	15	15 to 18 years	0.2	6		BCP ALL	Non-HR	1	0	72	171	24.623	89	OW					4	1	15.5417	Ankle-abd hal	5.4	0	0.31	1	37.5	1	Ankle-abd hal	6.63	1	0.17	1	46.9	0	Ankle-EDB	0.49	0	4.8	0	50.5	0	Ankle-EDB	0.46	0	2.9
39	M	IN TREATMENT	17	17	15 to 18 years	0.2	6		BCP ALL	Non-HR	1	0	61.1	185	17.8524	6	NW					10	2	17.1694	Ankle-abd hal	7.33	1	2.5	1	43.6	0	Ankle-abd hal	6.57	1	2.7	1	42.6	0	Ankle-EDB	3.67	0	2.6	0	39.5	1	Ankle-EDB	3.9	0	2.7
40	M	IN TREATMENT	6	6	5 to 10 years	0.4	6		BCP ALL	Non-HR	1	0	20	113	15.6629	58	NW					5	2	6.28333	Ankle-abd hal	2.58	0	4.6	0	50.5	0	Ankle-abd hal	2.73	0	4.5	0	53.1	0	Ankle-EDB	3.98	0	0.8	1	45.5	0	Ankle-EDB	3.34	0	1.87
41	M	IN TREATMENT	7	7	5 to 10 years	0.2	6		BCP ALL	SR	1	0	35.5	130.5	20.8453	98	OB					3	1	7.37222	Ankle-abd hal	4	0	4.9	0	57.3	0	Ankle-abd hal	4.04	0	5.3	0	47.2	0	Ankle-EDB	3.44	0	2.6	0	49.1	0	Ankle-EDB	2.75	0	0.69
42	M	IN TREATMENT	13	14	10 to 15 years	0.3	9		BCP ALL	HR	1	0	59	178	18.6214	44	NW					3	1	13.8361	Ankle-abd hal	7.29	1	4.9	0	36.3	1	Ankle-abd hal	8.02	1	2.7	1	38.5	1	Ankle-EDB	3.91	0	3.9	0	41.9	0	Ankle-EDB	3.47	0	4
43	M	IN TREATMENT	6	6	5 to 10 years	0.1	6		BCP ALL	Non-HR	1	0	19.1	106	16.9989	86	OB					7	2	5.80278	Ankle-abd hal	3.17	0	3.5	1	47.9	0	Ankle-abd hal	3.19	0	4.8	0	46.7	0	Ankle-EDB	4	0	0.68	1	65.6	0	Ankle-EDB	3.14	0	0.52
44	F	IN TREATMENT	14	14	10 to 15 years	0.3	6		BCP ALL	Non-HR	1	0	53.7	155	22.3517	78	NW					8	2	14.425	Ankle-abd hal	4.06	0	5.4	0	39.6	1	Ankle-abd hal	4.75	0	2.7	1	40.8	0	Ankle-EDB	2.87	0	1.71	0	43.8	0	Ankle-EDB	3.68	0	0.63
45	F	IN TREATMENT	5	5	5 to 10 years	0.1	6		T-ALL	Non-HR	1	0	18	111	14.6092	33	NW					7	2	5.33333	Ankle-abd hal	4.17	0	2.4	1	43.5	0	Ankle-abd hal	3.81	0	3	1	41.7	0	Ankle-EDB	2.78	0	0.67	1	39.8	1	Ankle-EDB	1.97	0	1.4
46	F	IN TREATMENT	10	10	10 to 15 years	0.5	6		T-ALL	Non-HR	1	0	39	155	16.2331	34	NW					3	1	10.4722	Ankle-abd hal	4.63	0	4	0	40.7	0	Ankle-abd hal	4.54	0	7.5	0	41.2	0	Ankle-EDB	3.55	0	1.04	0	44.1	0	Ankle-EDB	3.52	0	1.02
47	M	IN TREATMENT	9	9	5 to 10 years	0.3	9		T-ALL	HR	2a	0	27.2	135	14.9246	20	NW					1	1	9.20278	Ankle-abd hal	4.44	0	1.34	1	41.7	0	Ankle-abd hal	4.21	0	7.7	0	38.7	1	Ankle-EDB	3.14	0	2.3	0	48.2	0	Ankle-EDB	4.44	0	0.84
[truncated: 87 more columns]

## Sheet: 4analysis_numeric_data
Participant	GROUP	Tib_m_RT_Lat [ms]	Tib_m_RT_Amp [mV]	Tib_m_RT_CV [m/s]	Tib_m_LT_Lat [ms]	Tib_m_LT_Amp [mV]	Tib_m_LT_CV [m/s]	Per_m_RT_Lat [ms]	Per_m_RT_Amp [mV]	Per_m_RT_CV [m/s]	Per_m_LT_Lat [ms]	Per_m_LT_Amp [mV]	Per_m_LT_CV [m/s]	Med_m_RT_Lat [ms]	Med_m_RT_Amp [mV]	Med_m_RT_CV [m/s]	Med_m_LT_Lat [ms]	Med_m_LT_Amp [mV]	Med_m_LT_CV [m/s]	Uln_m_RT_Lat [ms]	Uln_m_RT_Amp [mV]	Uln_m_RT_CV [m/s]	Uln_m_LT_Lat [ms]	Uln_m_LT_Amp [mV]	Uln_m_LT_CV [m/s]	MED_S_RT_Lat [ms]	MED_S_RT_Amp [mV]	MED_S_RT_CV [m/s]	MED_S_LT_Lat [ms]	MED_S_LT_Amp [mV]	MED_S_LT_CV [m/s]	ULN_S_RT_Lat [ms]	ULN_S_RT_Amp [mV]	ULN_S_RT_CV [m/s]	ULN_S_LT_Lat [ms]	ULN_S_LT_Amp [mV]	ULN_S_LT_CV [m/s]	RAD_S_RT_Lat [ms]	RAD_S_RT_Amp [mV]	RAD_S_RT_CV [m/s]	RAD_S_LT_Lat [ms]	RAD_S_LT_Amp [mV]	RAD_S_LT_CV [m/s]	SUR_S_RT_Lat [ms]	SUR_S_RT_Amp [uV]	SUR_S_RT_CV [m/s]	SUR_S_LT_Lat [ms]	SUR_S_LT_Amp [uV]	SUR_S_LT_CV [m/s]
1	SURVIVOR	3.71	5.8	47.1	4.06	5.4	48.5	2.41	2.1	52.8	2.52	3	49	3	10	58.3	3.23	8.4	60.3	2.21	5.4	58.4	2.1	3.4	58.9	2.92	11.4		2.94	18.3		2.52	11.2		2.58	10.6		2.19	18.1	69.6	2.38	15.9	64.6	2.98	16.3	50	2.92	18.3	51.9
2	SURVIVOR	2.42	5.9	53.6	2.85	4.9	51.1	2.75	3.3	53	2.17	4.2	48.2	2.69	10.4	60.1	2.77	9.9	59.6	2.02	5.4	65	1.94	5.2	55.8	2.65	9.5		2.5	12.2		2.1	6.7		2.19	8.8		1.95	3	75.7	1.88	8.4	80	2.71	16.3	56.3	2.46	10.3	54.7
3	SURVIVOR	4.35	9	45.1	4.88	4.2	46.4	3.7	2.8	48.2	7.12	0.18	45	3.31	9.1	60.9	3.29	9.8	63	2.33	5.7	60.2	2.63	3.9	56.6	3.42	12.4		3.13	10.2		2.75	3.5		2.95	3.1		2.76	10.6	67	2.73	3	61.6	3.81	15.6	46.8	3.38	20.7	45.8
4	SURVIVOR	3.79	7.6	53.1	2.88	8.5	51.2	2.99	0.87	52.1	3.77	3.7	54.4	2.75	4.8	57.3	2.77	6.3	52.1	2.13	4.9	70.3	1.88	5.2	58.1	2.33	7.3		2.46	9.8		1.83	10		1.85	20.1		2.14	10.8	78.6	1.9	9.2	76.2	2.35	16.9	58	2.27	18.1	56.2
5	SURVIVOR	4.58	5.1	45.5	57.9	2.8	47.7	3.11	2.9	47.7	2.68	4.1	45	3.94	3.6	48.8	3.42	6.9	59.6	1.95	5.9	57	2.19	4.8	45.8	3.04	2.6		2.98	15		2.54	5.8		2.43	10.3		2.59	4.5	67.5	2.8	5.9	64	3.29	13.9	48.7	3.18	22.2	46.7
6	SURVIVOR	2.98	5.4	51.1	3.29	3.9	52.9	2.25	3.9	51.8	2.56	1.17	48.7	2.85	9	63.2	2.92	5.3	55.2	1.9	6	61	1.95	4.9	53.2	2.69	12.9		2.73	15.5		2.14	15.3		2.21	11		2.32	7.3	64.5	2.48	3.4	68.4	2.33	15.9	49.1	2.6	13.3	48.5
7	SURVIVOR	3.21	2.2	48	2.77	1.28	50.6	2.15	4.5	51	2.25	1.86	54.2	2.92	6.9	61.9	3.15	6.7	60.4	2.06	6.4	62.9	2.23	6.7	53.7	2.71	9.5		2.67	17.6		2.38	11.6		2.4	12.3		2.37	11.4	67.6	2.49	6.6	66.8	2.48	16.4	49.5	2.67	7.1	48.1
8	SURVIVOR	2.23	6.1	52.2	2.52	6.7	45.6	2.69	2.5	58.5	2.58	2.5	55.6	3.02	5.1	54.6	2.94	6.1	55.1	1.81	4.3	57.8	1.79	7.2	61.1	2.52	10.7		2.59	10.6		2.14	9.5		2.04	11.7		1.94	9.8	66.2	1.81	13.5	68.2	1.96	10.1	53.3	2.17	8.1	52.6
9	SURVIVOR	3.37	7.6	45.2	3.75	8.1	46.5	3.01	1.95	51.6	2.84	2.6	46.5	3.33	11.6	55.9	3.27	11.3	54.1	1.8	8.8	55.4	2.1	7.8	49.5	2.83	7.8		2.75	13.7		2.38	11.4		2.71	5.7		2.72	12.2	72.9	2.7	6.9	63.7	2.1	24.1	59.2	2	16.1	87.8
10	SURVIVOR	2.73	2.9	43.9	3.31	6	44.2	2.68	1.03	49.8	2.98	1.14	48.7	2.88	2.9	53.8	2.9	8.3	48.1	2	2.8	53.5	1.9	6.3	45.5	2.7	4.8		2.83	6.2		2.19	6.5		2.19	3.5		1.97	15.9	62.9	2.16	13.6	52.3	2.42	13.7	49.7	2.27	10.5	48.6
11	SURVIVOR	4.47	1.03	43.2	5.23	0.36	44.6	7.72	0.46	33.4	3.27	2.4	37.4	3.63	6.4	61.7	4	8.2	53.1	1.87	9.2	57.4	2.04	6.9	46.1	3.02	13.3		3.19	5.7		2.39	5.4		2.38	7.3		2.35	8.7	69.5	2.29	19.7	68.6	3.21	6.9	50.4	2.99	4.5	52.8
12	SURVIVOR	2.49	3.4	47.2	2.61	6.3	44.8	2.56	3.5	54.1	2.44	3.1	51	2.83	5.8	57	2.94	5.7	45.9	1.88	4.4	52.6	2.02	5.2	56.6	2.58	5.3		2.58	15.8		2.16	17.6		2.1	13.5		1.95	11.1	67.6	1.91	12.6	57.8	2.23	21.3	56.2	2.33	13.6	53.2
13	SURVIVOR	3.25	6.7	46.2	3.79	6.7	50.7	2.53	2.8	48	2.03	4.6	50.6	2.92	8.8	48	3.17	8	54.6	2.15	6.7	54.3	2.21	6	53	2.79	10.6		2.96	10.4		2.38	10.8		2.48	10.5		1.88	36.3	82.7	2.02	20.6	69.4	2.4	11.9	57.1	2.35	22.4	54.9
14	SURVIVOR	2.8	2.9	47.8	2.9	3.8	46.9	1.96	1.3	59.4	1.83	1.6	52.8	2.7	4.5	54.5	2.3	6.5	56.5	1.67	4.6	55.8	1.58	4.7	55.6	1.85	7.4		1.77	14		1.4	11		1.4	8.9		1.31	9.3	61.1	1.04	17	62.5	1.17	14	64.1	1.21	14	57.9
15	SURVIVOR	4.2	6	45.8	4.8	2.5	48.1	4.1	0.5	58	1.88	3.8	38.3	4.5	3.8	54.1	4.1	5	51.4	2.6	8.5	61.5	2.6	6.1	48.8	2.9	5.7		2.6	6.8		2.3	6.8		2.2	3.7								2.2	14	45.5	2.3	8.1	52.2
16	SURVIVOR	3.9	10	47.5	4.08	8.7	42.6	4.25	3.1	48.4	4.15	3.9	42.6	3.65	8	55	3.44	7.5	59.3	2.05	8.2	57	2.42	7.3	58.4	2.9	6.7		2.87	14.9		2.46	6.6		2.4	8.5		2.63	6.1	70.7	2.61	7.2	67.2	3.54	18.1	41.1	3.31	20.7	50
17	SURVIVOR	3.1	5.5	50.8	3.6	6.2	56	2.8	2.1	58.2	2.3	0.9	53.2	2.8	2.8	58.1	2.8	9.3	56.7	2	6.5	62.1	2.3	5.8	62.1	1.67	8.6		2	9.6		1.4	16		1.77	11								1.62	23	61.7	2	25	60
18	SURVIVOR	4.5	6.2	42.1	5.4	6.2	41	3.2	5.4	46.7	4.5	3.5	44.2	3.6	8.4	53	3.5	7.8	56.9	2	5.4	62.5	1.92	5.5	46	2.4	14					1.75	13		2.1	12								2.6	6.7	38.5	2.8	5.2	41.1
19	SURVIVOR	4.29	8.2	51.4	4.23	3.4	48.8	5.19	0.83	53.7	2.13	2.5	49.7	4.02	4.6	56.1	3.52	7.5	63.1	2.27	4.5	57.8	2.65	4.9	61.7	3.21	3.7		3.08	5.7		3.06	4.4		2.56	4.3		2.35	6.5	84.7	2.08	18.7	83.9	2.34	27.7	59.5	2.56	28.5	55.6
20	SURVIVOR	3	6.7	47.4	3.7	5	49.3	2.4	5.9	48.7	2.8	0.5	46.2	3.3	6.6	55.3	3.3	8.7	55.6	2.1	7.5	56.8	2.3	7.7	61.8	2.2	7.3		2.7	11		1.85	5.2		1.79	7.3		2.1	5.8	66.7	1.92	3.8	78.1	2.2	21	56.8	2.1	8.1	52.4
21	SURVIVOR	3.1	6.4	48.1	3.7	7.6	47	3.6	1.5	51.4	2.8	1.9	51.3	3.7	3.2	60	3.5	5.7	60	2	4.2	63.6	2.2	2.9	58.6	1.98	6.3		2.4	10		1.9	4.7		1.71	6.5		1.19	17	71.4	1.21	19	74.4	1.92	12	59.9	2.1	14	61.9
22	SURVIVOR	3.3	5.8	49.4	3.8	10.4	53.2	3	4.1	52.7	2.9	2.3	53.5	3.4	12.1	54.4	3.6	8.1	54.2	2.3	8.1	59.5	2.2	6.5	55.3	2.6	6		2.6	7.2														2.1	19	52.4	2.3	20	54.3
23	SURVIVOR	3.3	6.5	49.3	4.4	2.4	49.3	2.6	3.6	55.2	2.8	3.1	53.7	2.8	8	57.4	3.5	8	54.2	2.1	5.6	62.9	2.1	5.6	65.6	2.5	5.2		2.1	6.5		1.92	5.6		1.96	6.3								2.2	9.1	61.4	2.3	10	58.7
24	SURVIVOR	3.75	10.5	45.1	4.17	5.5	45.2	3.13	2.1	46.5	2.86	2	45.3	4	4.5	58.1	3.4	6.2	57.3	2.17	5.1	57	2.17	4.5	54.2	3.31	6.9		3.08	9.9		2.71	6		2.56	9		2.33	9.6	61.1	2.34	8.4	64.3	2.58	18.1	45.2	2.69	13.7	45
25	SURVIVOR	4	8.6	49.3	3.6	13.5	49.3	3.4	1.7	50.7	2.5	3.8	54.2	3.5	8.7	61.4	3.3	10.5	57.4	1.96	9.7	53.1	2	10.1	50	2.4	5.5		2.5	13		2.2	5.7		1.98	5.7		1.71	9.9					1.88	22	63.8	1.79	25	64.2
26	SURVIVOR	3	5	51.3	3.9	1.2	50.6	2.8	4.9	52.7	2.5	5.2	51.3	3.1	5.5	62.5	3.6	6.9	58.8	2	10.5	57.9	2.1	6.8	54.1	2.2	4.8		2.1	5.3		1.52	7.8					1.52	8	75.7	1.69	7.9	74	2.1	19	57.1	2.4	12	56.2
27	SURVIVOR	4	6.3	51.6	3.8	5.7	50.8	2.6	2.2	50.8	3	0.7	50	3.7	2.2	59.4	3.2	5.1	50	1.46	5.4	57.3	2.2	3.2	67.3	2.1	8.1		2.1	9.9		1.46	13		1.48	13								1.88	18	58.5	1.96	15	56.1
28	SURVIVOR	3.98	2.9	45.6	3.94	5.1	48.1	3.44	0.45	53.6	3.71	0.58	49.3	4.02	1.4	39.9	3.77	2.3	53.4	2.46	6.9	57.1	2.38	4.6	52.3	3.25	3.1		3.25	10.1		2.67	10.7		2.72	13.3		2.41	12.5	60.8	2.38	10.6	64.6	2.67	14.6	49.5	2.68	10.3	46.7
29	SURVIVOR	4.56	3.1	47.9	5.15	1.34	50.3	3.3	5	47.3	2.99	4.7	52.4	4.06	9	51.1	4.48	7.2	58.4	1.97	5.8	48.1	2.27	6.2	55.9	3.17	5.6		3.4	5		2.72	4.5		2.69	4		2.7	5.5		2.62	8.8	64	3.04	9.9	49.2	3.04	17.6	48
30	SURVIVOR	2.67	6.9	52.6	2.94	5.1	52.3	2.25	2.8	49	2.54	3.4	56.1	3	7.4	48	2.75	4.4	56.7	1.67	7.2	49.3	1.73	5.9	59.3	2.38	7.4		2.48	4.6		2.06	5.9		2.31	5.8		1.86	11.8	64	1.71	11.6	60.5	1.85	18.5	46.4	2.04	24.1	47.5
31	SURVIVOR	2.58	7.7	53.2	3.23	5	52	2.67	2	55.9	2.69	1.36	51.8	2.54	6.8	53.1	2.65	4.9	54.6	1.65	7.4	51.7	1.72	5.2	57.5	2.46	7.2		2.44	8.7		2.18	19.5		2.17	9.5		1.9	12.3	55.6	1.84	20.4	60.6	2.13	19.6	53.1	2.31	14.3	53.1
32	SURVIVOR	3.2	5.5	50	3.1	5.5	46.2	2.8	1.8	49.1	2.3	2.8	45	3	6.4	52	3	7.3	47.9	1.75	4.3	57.8	2.2	4.2	59.5	1.9	8.2		1.96	14		1.48	9.3		1.25	12		1.44	8.5	62.5				1.35	28	59.3	1.65	29	45.5
33	IN TREATMENT	3.98	1.91	50.2	3.77	2.8	50.8	2.84	2	50.4	3.47	0.85	47	3.19	2.4	50.5	3.29	2.6	53.6	1.77	5	52.4	2.27	2.9	55.3	2.58	3.9		2.67	5.3		2.11	3.7		2.14	1.04		2.13	8	68.6	1.99	2.8	55.6	2.6	22.6	47.9	2.31	20.3	51.4
34	IN TREATMENT	3.9	5.5	55.6	2.44	7.3	36.3	3.88	0.86	46	3.29	1.31	40.9	3.19	3.6	62.5	3.14	1.53	59.3	2	3.8	52.3	1.9	2.5	56	2.48	7.6		2.61	21.4		2.25	7		2.02	8		2.04	13.6	67.6	2.01	12	53.7	2.54	11.6	42.1	2.34	7.4	57.1
35	IN TREATMENT	3.5	6.3	47	4.25	4.7	48.5	2.79	2.6	47.6	3.77	0.69	46.9	3.17	2.6	51.7	3.15	6.4	46.2	2	4.1	57.3	1.83	6.1	47.1	2.41	4.8		2.63	5.7		2.4	6.4		2.06	14.5		2.15	5.1	55.2	1.78	6.9	62.5	2.31	21.5	48.7	2.42	15.6	45.2
36	IN TREATMENT	5.04	8.2	42.2	5.17	10	37.8	4.08	1.28	48.7	3.13	2.3	47.8	3.17	7.3	56.4	3.37	5.7	53.8	1.92	6.1	60.1	2.44	7.7	58.7	2.99	2.4		2.88	2.3		2.58	1.99		2.44	5.3		2.73	6.2	73.9	2.77	2.2	69.5	3.67	0.46	42.9	3.06	13.9	45.6
37	IN TREATMENT	7.75	0.12	35.5	9.05	0.065	34.9	7.18	0.71	33.8	10.4	0.08	42.3	3.98	2.7	52.6	3.44	6.2	55.4	2.17	6	57.7	2.5	5.3	53.8	3.17	1.65		3.28	2		2.85	2.4		2.9	4.3		2.96	7.8	70.1	2.69	10.4	59.5	4.76	1.77	39.1	5.44	2.5	37.9
38	IN TREATMENT	5.4	0.31	37.5	6.63	0.17	46.9	0.49	4.8	50.5	0.46	2.9	48.2	4.29	3.6	46.4	4.54	1.05	39.4	2.6	3.3	48.3	2.83	2	45.5	3.52	2.6		3.66	2.2		2.89	1.7		3.16	1.64		2.87	10	72.8	3.08	7.2	67.2	3.91	10.3	45.2	3.83	7.3	47.4
39	IN TREATMENT	7.33	2.5	43.6	6.57	2.7	42.6	3.67	2.6	39.5	3.9	2.7	42.4	4.6	4.3	49.3	4.54	4.6	51.1	2.79	6.3	51	2.85	5.9	49.8	3.83	5.2		3.92	5.2		3.58	5.8		3.52	4.3		3.44	3.7	60.4	3.61	3.4	57.3	4.04	8.7	43.6	3.58	12.1	46.6
40	IN TREATMENT	2.58	4.6	50.5	2.73	4.5	53.1	3.98	0.8	45.5	3.34	1.87	48	3.26	1.91	46.3				2.29	3.2	50	1.96	4.8	44.4	2.71	6.7								2.15	10.7		2.23	7.3	60.2	2.1	14.9	55.6	2.17	18.1	50	2	18.3	48.7
41	IN TREATMENT	4	4.9	57.3	4.04	5.3	47.2	3.44	2.6	49.1	2.75	0.69	48.8	3.17	7	58.8	3.58	4.8	56.7	2.27	4.6	72.8	1.95	4	59.3	3.35	4.4		2.88	4		2.52	15.9					2.63	6.4	65.4	2.46	9.3	74.9	2.63	21.6	55.9	2.63	38.9	53
42	IN TREATMENT	7.29	4.9	36.3	8.02	2.7	38.5	3.91	3.9	41.9	3.47	4	41.3	3.69	3.6	52	3.92	2.8	47.8	2.33	5.2	48.8	2.44	4.3	52.2	3.6	7.1		3.35	4.9		3.13	8.6		3.13	7.3		3.12	8.9		3.38	7.7		4.19	19.6	38.7	4.33	14.8	39
43	IN TREATMENT	3.17	3.5	47.9	3.19	4.8	46.7	4	0.68	65.6	3.14	0.52	57.6	2.85	4.2	57.9	3.35	2.3	64.4	1.75	4.8	56.9	1.64	4.5	47.1	2.75	6.3		2.56	9.3		2.17	4.9		2	7.1		2.27	5.7	63.3	1.81	17	53.3	2.06	10	50	2.38	9.8	50.3
44	IN TREATMENT	4.06	5.4	39.6	4.75	2.7	40.8	2.87	1.71	43.8	3.68	0.63	42.4	3.38	5.6	52.2	3.92	7.6	55.4	2.94	5.6	52.5	2.63	7.3	51.2	3.24	2.5		3.34	2.6		2.8	3.3		2.67	1.79		2.67	3.5	76.5	2.79	7.4	67.4	2.85	12.7	48.5	3.5	14.1	45.8
45	IN TREATMENT	4.17	2.4	43.5	3.81	3	41.7	2.78	0.67	39.8	1.97	1.4	42.9	2.58	1.15	42.9	3.19	1.84	56.1	1.54	2	51.7	2.33	2.1	57.4	2.42	15		3	3.4		2.18	14.7		2.33	7		1.82	15.1	54.7	2.25	8.8	57.8	2.54	19.3	52	2.56	11.8	51.1
46	IN TREATMENT	4.63	4	40.7	4.54	7.5	41.2	3.55	1.04	44.1	3.52	1.02	42.7	3.38	3.7	40.9	3.52	5.6	50.9	2.17	6.6	56.8	2.4	4.1	56	3.06	5		3.21	8.8		2.73	7.8		2.54	9.4		2.92	9	64.8	2.93	12	67.9	3.17	24.3	46.4	3.1	12.3	47.9
47	IN TREATMENT	4.44	1.34	41.7	4.21	7.7	38.7	3.14	2.3	48.2	4.44	0.84	47.3	3.46	1.95	53.1	3.79	2.2	48	2.4	2.8	53.2	2.48	2.7	46.9	3.04	5		3.31	4.7		2.58	6.2		2.9	8.2								3.46	19.9	48.8	3.23	22.5	44.7

## Sheet: 4analysis_categorical_data
Participant	GROUP	RES_Lat_Tib_m_RT	RES_Amp_Tib_m_RT	RES_CV_Tib_m_RT	RES_Lat_Tib_m_LT	RES_Amp_Tib_m_LT	RES_CV_Tib_m_LT	RES_Lat_Per_m_RT	RES_Amp_Per_m_RT	RES_CV_Per_m_RT	RES_Lat_Per_m_LT	RES_Amp_Per_m_LT	RES_CV_Per_m_LT	RES_Lat_Med_m_RT	RES_Amp_Med_m_RT	RES_CV_Med_m_RT	RES_Lat_Med_m_LT	RES_Amp_Med_m_LT	RES_CV_Med_m_LT	RES_Lat_Uln_m_RT	RES_Amp_Uln_m_RT	RES_CV_Uln_m_RT	RES_Lat_Uln_m_LT	RES_Amp_Uln_m_LT	RES_CV_Uln_m_LT	RES_Lat_SUR_S_RT	RES_Amp_SUR_S_RT	RES_CV_SUR_S_RT	RES_Lat_SUR_S_LT	RES_Amp_SUR_S_LT	RES_CV_SUR_S_LT
1	SURVIVOR	0	0	0	0	0	0	0	0	0	0	0	0	0	0	0	0	0	0	0	0	0	0	1	0	0	0	0	0	0	0
2	SURVIVOR	0	0	0	0	0	0	0	0	0	0	0	0	0	0	0	0	0	0	0	0	0	0	0	0	0	0	0	0	0	0
3	SURVIVOR	0	0	0	0	0	0	0	0	0	1	1	0	0	0	0	0	0	0	0	0	0	0	1	0	0	0	0	0	0	0
4	SURVIVOR	0	0	0	0	0	0	0	1	0	0	0	0	0	0	0	0	0	0	0	0	0	0	0	0	0	0	0	0	0	0
5	SURVIVOR	0	0	0	1	1	0	0	0	0	0	0	0	0	0	0	0	0	0	0	0	0	0	0	1	0	0	0	0	0	0
6	SURVIVOR	0	0	0	0	1	0	0	0	0	0	0	0	0	0	0	0	0	0	0	0	0	0	0	0	0	0	0	0	0	0
7	SURVIVOR	0	1	0	0	1	0	0	0	0	0	0	0	0	0	0	0	0	0	0	0	0	0	0	0	0	0	0	0	0	0
8	SURVIVOR	0	0	0	0	0	0	0	0	0	0	0	0	0	0	0	0	0	0	0	0	0	0	0	0	0	0	0	0	0	0
9	SURVIVOR	0	0	0	0	0	0	0	0	0	0	0	0	0	0	0	0	0	0	0	0	0	0	0	0	0	0	0	0	0	0
10	SURVIVOR	0	1	0	0	0	0	0	0	0	0	0	0	0	0	0	0	0	0	0	1	0	0	0	1	0	0	0	0	0	0
11	SURVIVOR	0	1	0	0	1	0	1	1	1	0	0	1	0	0	0	0	0	0	0	0	0	0	0	1	0	0	0	0	0	0
12	SURVIVOR	0	0	0	0	0	0	0	0	0	0	0	0	0	0	0	0	0	0	0	0	0	0	0	0	0	0	0	0	0	0
13	SURVIVOR	0	0	0	0	0	0	0	0	0	0	0	0	0	0	0	0	0	0	0	0	0	0	0	0	0	0	0	0	0	0
14	SURVIVOR	0	0	0	0	0	0	0	0	0	0	0	0	0	0	0	0	0	0	0	0	0	0	0	0	0	0	0	0	0	0
15	SURVIVOR	0	0	0	0	1	0	0	1	0	0	0	1	1	1	0	0	0	0	0	0	0	0	0	1	0	0	0	0	0	0
16	SURVIVOR	0	0	0	0	0	0	0	0	0	0	0	0	0	0	0	0	0	0	0	0	0	0	0	0	0	0	0	0	0	0
17	SURVIVOR	0	0	0	0	0	0	0	0	0	0	1	0	0	0	0	0	0	0	0	0	0	0	0	0	0	0	0	0	0	0
18	SURVIVOR	0	0	0	0	0	0	0	0	0	0	0	0	0	0	0	0	0	0	0	0	0	0	0	1	0	0	0	0	0	0
19	SURVIVOR	0	0	0	0	1	0	0	0	0	0	0	0	0	1	0	0	0	0	0	1	0	0	1	0	0	0	0	0	0	0
20	SURVIVOR	0	0	0	0	0	0	0	0	0	0	1	0	0	0	0	0	0	0	0	0	0	0	0	0	0	0	0	0	0	0
21	SURVIVOR	0	0	0	0	0	0	0	0	0	0	0	0	0	1	0	0	0	0	0	1	0	0	1	0	0	0	0	0	0	0
22	SURVIVOR	0	0	0	0	0	0	0	0	0	0	0	0	0	0	0	0	0	0	0	0	0	0	0	0	0	0	0	0	0	0
23	SURVIVOR	0	0	0	0	1	0	0	0	0	0	0	0	0	0	0	0	0	0	0	0	0	0	0	0	0	0	0	0	0	0
24	SURVIVOR	0	0	0	0	0	0	0	0	0	0	0	0	0	0	0	0	0	0	0	0	0	0	0	0	0	0	0	0	0	0
25	SURVIVOR	0	0	0	0	0	0	0	0	0	0	0	0	0	0	0	0	0	0	0	0	0	0	0	1	0	0	0	0	0	0
26	SURVIVOR	0	0	0	0	1	0	0	0	0	0	0	0	0	0	0	0	0	0	0	0	0	0	0	0	0	0	0	0	0	0
27	SURVIVOR	0	0	0	0	0	0	0	0	0	0	1	0	0	1	0	0	0	0	0	0	0	0	0	0	0	0	0	0	0	0
28	SURVIVOR	0	1	0	0	0	0	0	1	0	0	1	0	0	1	0	0	1	0	0	0	0	0	0	0	0	0	0	0	0	0
29	SURVIVOR	0	1	0	0	1	0	0	0	0	0	0	0	0	0	0	1	0	0	0	0	1	0	0	0	0	0	0	0	0	0
30	SURVIVOR	0	0	0	0	0	0	0	0	0	0	0	0	0	0	0	0	0	0	0	0	0	0	0	0	0	0	0	0	0	0
31	SURVIVOR	0	0	0	0	0	0	0	0	0	0	0	0	0	0	0	0	0	0	0	0	0	0	0	0	0	0	0	0	0	0
32	SURVIVOR	0	0	0	0	0	0	0	0	0	0	0	0	0	0	0	0	0	0	0	0	0	0	0	0	0	0	0	0	0	0
33	IN TREATMENT	0	1	0	0	1	0	0	0	0	0	1	0	0	0	0	0	0	0	0	0	0	0	1	0	0	0	0	0	0	0
34	IN TREATMENT	0	0	0	0	0	1	0	1	0	0	0	1	0	0	0	0	1	0	0	0	0	0	1	0	0	0	0	0	0	0
35	IN TREATMENT	0	0	0	0	0	0	0	0	0	0	1	0	0	0	0	0	0	0	0	0	0	0	0	0	0	0	0	0	0	0
36	IN TREATMENT	0	0	0	0	0	1	0	0	0	0	0	0	0	0	0	0	0	0	0	0	0	0	0	0	0	0	0	0	0	0
37	IN TREATMENT	1	1	1	1	1	1	1	1	1	1	1	1	0	1	0	0	0	0	0	1	0	0	1	0	1	0	1	1	0	1
38	IN TREATMENT	0	1	1	1	1	0	0	0	0	0	0	0	1	1	1	1	1	1	0	1	1	0	1	1	0	0	0	0	0	0
39	IN TREATMENT	1	1	0	1	1	0	0	0	1	0	0	1	1	1	1	1	1	1	0	0	1	0	1	1	0	0	0	0	0	0
40	IN TREATMENT	0	0	0	0	0	0	0	1	0	0	0	0	0	1	0	0	1	1	0	0	0	0	0	1	0	0	0	0	0	0
41	IN TREATMENT	0	0	0	0	0	0	0	0	0	0	1	0	0	0	0	0	0	0	0	0	0	0	0	0	0	0	0	0	0	0
42	IN TREATMENT	1	0	1	1	1	1	0	0	0	0	0	0	0	1	0	0	1	1	0	0	1	0	1	0	0	0	0	1	0	0
43	IN TREATMENT	0	1	0	0	0	0	0	1	0	0	1	0	0	0	0	0	1	0	0	0	0	0	0	0	0	0	0	0	0	0
44	IN TREATMENT	0	0	1	0	1	0	0	0	0	0	1	0	0	0	0	0	0	0	0	0	0	0	0	0	0	0	0	0	0	0
45	IN TREATMENT	0	1	0	0	1	0	0	1	1	0	0	0	0	1	0	0	1	0	0	1	0	0	1	0	0	0	0	0	0	0
46	IN TREATMENT	0	0	0	0	0	0	0	0	0	0	0	0	0	1	1	0	0	0	0	0	0	0	1	0	0	0	0	0	0	0
47	IN TREATMENT	0	1	0	0	0	1	0	0	0	0	1	0	0	1	0	0	1	0	0	1	0	0	1	1	0	0	0	0	0	0

## Sheet: legend_numeric_data
Tib_m_RT_Lat [ms]	latency_tibialis_motoric_right
Tib_m_RT_Amp [mV]	amplitude_tibialis_motoric_right
Tib_m_RT_CV [m/s]	conduction velocity_tibialis_motoric_right
Tib_m_LT_Lat [ms]	latency_tibialis_motoric_left
Tib_m_LT_Amp [mV]	amplitude_tibialis_motoric_left
Tib_m_LT_CV [m/s]	conduction velocity_tibialis_motoric_left
Per_m_RT_Lat [ms]	latency_peroneus_motoric_right
Per_m_RT_Amp [mV]	amplitude_peroneus_motoric_right
Per_m_RT_CV [m/s]	conduction velocity_peroneus_motoric_right
Per_m_LT_Lat [ms]	latency_peroneus_motoric_left
Per_m_LT_Amp [mV]	amplitude_peroneus_motoric_left
Per_m_LT_CV [m/s]	conduction velocity_peroneus_motoric_left
Med_m_RT_Lat [ms]	latency_medianus_motoric_right
Med_m_RT_Amp [mV]	amplitude_medianus_motoric_right
Med_m_RT_CV [m/s]	conduction velocity_medianus_motoric_right
Med_m_LT_Lat [ms]	latency_medianus_motoric_left
Med_m_LT_Amp [mV]	amplitude_medianus_motoric_left
Med_m_LT_CV [m/s]	conduction velocity_medianus_motoric_left
Uln_m_RT_Lat [ms]	latency_ulnaris_motoric_right
Uln_m_RT_Amp [mV]	amplitude_ulnaris_motoric_right
Uln_m_RT_CV [m/s]	conduction velocity_ulnaris_motoric_right
Uln_m_LT_Lat [ms]	latency_ulnaris_motoric_left
Uln_m_LT_Amp [mV]	amplitude_ulnaris_motoric_left
Uln_m_LT_CV [m/s]	conduction velocity_ulnaris_motoric_left
MED_S_RT_Lat [ms]	latency_medianus_sensoric_right
MED_S_RT_Amp [mV]	amplitude_medianus_sensoric_right
MED_S_RT_CV [m/s]	conduction velocity_medianus_sensoric_right
MED_S_LT_Lat [ms]	latency_medianus_sensoric_left
MED_S_LT_Amp [mV]	amplitude_medianus_sensoric_left
MED_S_LT_CV [m/s]	conduction velocity_medianus_sensoric_left
ULN_S_RT_Lat [ms]	latency_ulnaris_sensoric_right
ULN_S_RT_Amp [mV]	amplitude_ulnaris_sensoric_right
ULN_S_RT_CV [m/s]	conduction velocity_ulnaris_sensoric_right
ULN_S_LT_Lat [ms]	latency_ulnaris_sensoric_left
ULN_S_LT_Amp [mV]	amplitude_ulnaris_sensoric_left
ULN_S_LT_CV [m/s]	conduction velocity_ulnaris_sensoric_left
RAD_S_RT_Lat [ms]	latency_superficial_radial_sensoric_right
RAD_S_RT_Amp [mV]	amplitude_superficial_radial_sensoric_right
RAD_S_RT_CV [m/s]	conduction velocity_superficial_radial_sensoric_right
RAD_S_LT_Lat [ms]	latency_superficial_radial_sensoric_left
RAD_S_LT_Amp [mV]	amplitude_superficial_radial_sensoric_left
RAD_S_LT_CV [m/s]	conduction velocity_superficial_radial_sensoric_left
SUR_S_RT_Lat [ms]	latency_suralis_sensoric_right
SUR_S_RT_Amp [uV]	amplitude_suralis_sensoric_right
SUR_S_RT_CV [m/s]	conduction velocity_suralis_sensoric_right
SUR_S_LT_Lat [ms]	latency_suralis_sensoric_left
SUR_S_LT_Amp [uV]	amplitude_suralis_sensoric_left
SUR_S_LT_CV [m/s]	conduction velocity_suralis_sensoric_left

## Sheet: legend_categorical_data
RES_Lat_Tib_m_RT	result_latency_tibialis_motoric_right	0	means normal
RES_Amp_Tib_m_RT	result_amplitude_tibialis_motoric_right	1	means pathological
RES_CV_Tib_m_RT	result_conduction velocity_tibialis_motoric_right
RES_Lat_Tib_m_LT	result_latency_tibialis_motoric_left
RES_Amp_Tib_m_LT	result_amplitude_tibialis_motoric_left
RES_CV_Tib_m_LT	result_conduction velocity_tibialis_motoric_left
RES_Lat_Per_m_RT	result_latency_peroneus_motoric_right
RES_Amp_Per_m_RT	result_amplitude_peroneus_motoric_right
RES_CV_Per_m_RT	result_conduction velocity_peroneus_motoric_right
RES_Lat_Per_m_LT	result_latency_peroneus_motoric_left
RES_Amp_Per_m_LT	result_amplitude_peroneus_motoric_left
RES_CV_Per_m_LT	result_conduction velocity_peroneus_motoric_left
RES_Lat_Med_m_RT	result_latency_medianus_motoric_right
RES_Amp_Med_m_RT	result_amplitude_medianus_motoric_right
RES_CV_Med_m_RT	result_conduction velocity_medianus_motoric_right
RES_Lat_Med_m_LT	result_latency_medianus_motoric_left
RES_Amp_Med_m_LT	result_amplitude_medianus_motoric_left
RES_CV_Med_m_LT	result_conduction velocity_medianus_motoric_left
RES_Lat_Uln_m_RT	result_latency_ulnaris_motoric_right
RES_Amp_Uln_m_RT	result_amplitude_ulnaris_motoric_right
RES_CV_Uln_m_RT	result_conduction velocity_ulnaris_motoric_right
RES_Lat_Uln_m_LT	result_latency_ulnaris_motoric_left
RES_Amp_Uln_m_LT	result_amplitude_ulnaris_motoric_left
RES_CV_Uln_m_LT	result_conduction velocity_ulnaris_motoric_left
RES_Lat_SUR_S_RT	result_latency_suralis_synsoric_right
RES_Amp_SUR_S_RT	result_amplitude_suralis_synsoric_right
RES_CV_SUR_S_RT	result_conduction velocity_suralis_synsoric_right
RES_Lat_SUR_S_LT	result_latency_suralis_synsoric_left
RES_Amp_SUR_S_LT	result_amplitude_suralis_synsoric_left
RES_CV_SUR_S_LT	result_conduction velocity_suralis_synsoric_left

## Sheet: norms Ryan2,326SD
norms according to Ryan 2019			always 2,326 SD bellow (or in distal latency - "lat" above)
	tibial			peroneal			median motor			ulnar motor			median antidromic SENSORY			ulnar antidromic SENSORY			SURALIS antidromic SENSORY
vek	lat	amp	cv	lat	amp	cv	lat	amp	cv	lat	amp	cv	LAT	AMP	cv	LAT	AMP	cv	LAT	AMP	cv
4az5	3.7304	1.5048	36.044	4.0305	0.1132	40.696	3.0238	3.2458	37.044	2.8304	3.2458	46.044	0	0	0	0	0	0	2.8978	0.066	45.37		5
5az10	4.6956	3.9612	40.37	4.9956	0.9784	42.696	4.2956	2.3872	39.718	2.7978	2.9198	47.044	0	0	0	0	0	0	4.2956	-2.26	39.718	5	10
10az15	5.6282	3.4264	40.696	5.8282	0.748	39.37	4.2304	4.6198	48.696	3.1978	5.1176	50.37	0	0	0	0	0	0	4.2978	-0.608	38.044	10	15
15az18	5.5956	4.1286	40.696	6.0282	1.5154	43.022	4.2304	4.8546	52.022	3.2978	6.085	51.37	0	0	0	0	0	0	4.2978	0.066	39.37	15
																					0
Ryan	5	mean	SD	DL	mean	SD	DL	mean	SD	DL	mean	SD	DL	mean	SD	DL	mean	SD	DL	mean	SD
	4az5	2.8	0.4	4az5	3.1	0.4	4az5	2.326	0.3	4az5	1.9	0.4	4az5			4az5			4az5	2.2	0.3
	5az10	3.3	0.6	5az10	3.6	0.6	5az10	2.9	0.6	5az10	2.1	0.3	5az10			5az10			5az10	2.9	0.6
	10az15	4	0.7	10az15	4.2	0.7	10az15	3.3	0.4	10az15	2.5	0.3	10az15			10az15			10az15	3.6	0.3
	15az18	4.2	0.6	15az18	4.4	0.7	15az18	3.3	0.4	15az18	2.6	0.3	15az18			15az18			15az18	3.6	0.3
	AMP	mean	SD	AMP	mean	SD	AMP	mean	SD	AMP	mean	SD	AMP	mean	SD	AMP	mean	SD	AMP	mean	SD
	4az5	13.6	5.2	4az5	4.3	1.8	4az5	7.2	1.7	4az5	7.2	1.7	4az5			4az5			4az5	21	9
	5az10	12.8	3.8	5az10	4.7	1.6	5az10	8.9	2.8	5az10	9.2	2.7	5az10			5az10			5az10	21	10
	10az15	11.8	3.6	10az15	5.4	2	10az15	10.9	2.7	10az15	10.7	2.4	10az15			10az15			10az15	18	8
	15az18	13.2	3.9	15az18	6.4	2.1	15az18	11.6	2.9	15az18	11.9	2.5	15az18			15az18			15az18	21	9
	CV	mean	SD	CV	mean	SD	CV	mean	SD	CV	mean	SD	CV	mean	SD	CV	mean	SD	CV	mean	SD
	4az5	50	6	4az5	50	4	4az5	51	6	4az5	60	6	4az5			4az5			4az5	57	5
	5az10	52	5	5az10	52	4	5az10	56	7	5az10	61	6	5az10			5az10			5az10	56	7
	10az15	50	4	10az15	51	5	10az15	58	4	10az15	62	5	10az15			10az15			10az15	52	6
	15az18	50	4	15az18	50	3	15az18	59	3	15az18	63	5	6			15az18			15az18	51	5
